# Supplementary material for: Examining Conjoint Behavioral Consultation to Support 2e-Autism Spectrum Disorder and Gifted Students in Preschool with Academic and Behavior Concerns
Source: Behav Sci (Basel). 2023 Aug 11;13(8):674. doi: 10.3390/bs13080674 (PMC10451274; doi:10.3390/bs13080674)
Supplement: Supplementary file 1 [file behavsci-13-00674-s001.zip]

Archive with 1 entries (1 files):
- behavsci-2475036-supplementary.pdf
